# Supplementary material for: Nomenclatural changes in Onagraceae
Source: PhytoKeys. 2020 Apr 10;145:57–62. doi: 10.3897/phytokeys.145.51139 (PMC7165190; doi:10.3897/phytokeys.145.51139)
Supplement: XML Treatment for Ludwigia glandulosa Walter subsp. brachycarpa [file phytokeys.145.51139-treatment1.xml]

<!DOCTYPE tp:taxon-treatment
  PUBLIC "-//TaxonX//DTD Taxonomic Treatment Publishing DTD v0 20100105//EN" "tax-treatment-NSO.dtd">
<tp:taxon-treatment xmlns:tp="http://www.plazi.org/taxpub"><tp:treatment-meta><kwd-group><label>Taxon classification</label><kwd><named-content xmlns:xlink="http://www.w3.org/1999/xlink" content-type="kingdom">Plantae</named-content></kwd><kwd><named-content xmlns:xlink="http://www.w3.org/1999/xlink" content-type="order">Myrtales</named-content></kwd><kwd><named-content xmlns:xlink="http://www.w3.org/1999/xlink" content-type="family">Onagraceae</named-content></kwd></kwd-group><mixed-citation publication-type="journal"><person-group><name><surname>Hoch</surname><given-names>Peter C.</given-names></name><name><surname>Gandhi</surname><given-names>Kanchi</given-names></name></person-group><article-title>Nomenclatural changes in <tp:taxon-name><tp:taxon-name-part taxon-name-part-type="family">Onagraceae</tp:taxon-name-part></tp:taxon-name></article-title><source>PhytoKeys</source><day>10</day><month>4</month><year>2020</year><volume>145</volume><fpage>57</fpage><lpage>62</lpage><pub-id pub-id-type="doi">10.3897/phytokeys.145.51139</pub-id></mixed-citation></tp:treatment-meta><tp:nomenclature><tp:taxon-name><object-id xmlns:xlink="http://www.w3.org/1999/xlink" content-type="arpha" xlink:type="simple">2D8175C7-8DB2-50E7-A84D-E0BAFF94F255</object-id>
            <tp:taxon-name-part taxon-name-part-type="genus" reg="Ludwigia">Ludwigia</tp:taxon-name-part>
            <tp:taxon-name-part taxon-name-part-type="species" reg="glandulosa">glandulosa</tp:taxon-name-part>
            <tp:taxon-name-part taxon-name-part-type="authority">Walter</tp:taxon-name-part>
            <tp:taxon-name-part taxon-name-part-type="infraspecific-rank">subsp.</tp:taxon-name-part>
            <tp:taxon-name-part taxon-name-part-type="subspecies" reg="brachycarpa">brachycarpa</tp:taxon-name-part>
            <object-id xmlns:xlink="http://www.w3.org/1999/xlink" content-type="ipni" xlink:type="simple">urn:lsid:ipni.org:names:77209334-1</object-id>
          </tp:taxon-name><tp:taxon-authority>C.-I Peng</tp:taxon-authority><tp:taxon-status xmlns:xlink="http://www.w3.org/1999/xlink" xlink:type="simple">subsp. nov.</tp:taxon-status></tp:nomenclature><tp:treatment-sec sec-type="diagnosis" id="SECID0EMIAC"><title>Diagnosis.</title><p><tp:taxon-name><tp:taxon-name-part taxon-name-part-type="genus" reg="Ludwigia">Ludwigia</tp:taxon-name-part> <tp:taxon-name-part taxon-name-part-type="species" reg="glandulosa">glandulosa</tp:taxon-name-part> <tp:taxon-name-part taxon-name-part-type="infraspecific-rank">subsp.</tp:taxon-name-part> <tp:taxon-name-part taxon-name-part-type="subspecies" reg="brachycarpa">brachycarpa</tp:taxon-name-part></tp:taxon-name> differs from typical <italic><tp:taxon-name><tp:taxon-name-part taxon-name-part-type="genus" reg="Ludwigia">L.</tp:taxon-name-part> <tp:taxon-name-part taxon-name-part-type="species" reg="glandulosa">glandulosa</tp:taxon-name-part></tp:taxon-name></italic> in its smaller stature, 10–55(–90) cm (vs. (20–)40–80(–100) cm); narrower leaf blades, 0.3–0.5(–1) cm (vs. 0.3–2.1 cm); shorter sepals, 1.1–1.9 mm (vs. 1.3–2.3 cm); smaller capsules, 2–5 × 1.3–2 mm (vs. (4–)5–8(–9) × 1.6–2(–3) mm); and seed surface cells elongate transversely to length (vs. surface cells elongate parallel to length).</p></tp:treatment-sec><tp:treatment-sec sec-type="type material" id="SECID0EOJAC"><title>Type material.</title><p><bold>USA, Louisiana</bold>, Cameron Parish, 3.2 km W of junction State Highways 82 and 27, <named-content xmlns:xlink="http://www.w3.org/1999/xlink" content-type="dwc:verbatimCoordinates" xlink:type="simple"><named-content content-type="geo-json" specific-use="{&#34;type&#34;:&#34;Point&#34;,&#34;coordinates&#34;:[-93.137500,29.810333]}" id="NCID0EZJAC" xlink:type="simple">29°48.62'N, 93°08.25'W</named-content></named-content>, 1 m, 16 August 1980, <italic>C.-I Peng, W. Peng and J. Chen 4367</italic> (holotype: MO 2806683); see fig. 42 in <xref ref-type="bibr" rid="B12">Peng (1989)</xref>.</p></tp:treatment-sec><tp:treatment-sec sec-type="description" id="SECID0EEKAC"><title>Description.</title><p><bold><italic>Stems</italic></bold> rarely reddish green, 10–55(–90) cm. <bold><italic>Leaves</italic></bold>: petiole 0–1 cm, blades linear-elliptic to linear, sometimes very narrowly elliptic, those on main axis 3–5(–7) × 0.3–0.5(–1) cm, those on branches 0.8–3.6 × 0.2–0.3(–0.8) cm. <bold><italic>Inflorescences</italic></bold>: bracteoles attached at base of ovary, 0.4–0.8 × 0.1–0.2 mm. <bold><italic>Flowers</italic></bold>: sepals 1.1–1.9 × 1–1.8 mm, apex acute or short-acuminate; nectary disc obscurely, minutely papillose; style 0.4–0.8 mm, stigma 0.2–0.3 mm diam. <bold><italic>Capsules</italic></bold> obscurely 4-angled, 2–5 × 1.3–2 mm, pedicel 0–0.2 mm. <bold><italic>Seeds</italic></bold> 0.6–0.8 × 0.3–0.4 mm, surface cells elongate transversely to seed length. <bold><italic>Chromosome number</italic></bold>: <italic>n</italic> = 16.</p></tp:treatment-sec><tp:treatment-sec sec-type="phenology" id="SECID0EDLAC"><title>Phenology.</title><p>Flowering and fruiting April to November.</p></tp:treatment-sec><tp:treatment-sec sec-type="etymology" id="SECID0EILAC"><title>Etymology.</title><p>The subspecific epithet ‘<italic>brachycarpum</italic>’ refers to the short capsules.</p></tp:treatment-sec><tp:treatment-sec sec-type="distribution" id="SECID0EQLAC"><title>Distribution and habitat.</title><p><tp:taxon-name><tp:taxon-name-part taxon-name-part-type="genus" reg="Ludwigia">Ludwigia</tp:taxon-name-part> <tp:taxon-name-part taxon-name-part-type="species" reg="glandulosa">glandulosa</tp:taxon-name-part> <tp:taxon-name-part taxon-name-part-type="infraspecific-rank">subsp.</tp:taxon-name-part> <tp:taxon-name-part taxon-name-part-type="subspecies" reg="brachycarpa">brachycarpa</tp:taxon-name-part></tp:taxon-name> is endemic to the US Gulf Coast from southwestern Louisiana to Nueces County, Texas, and more sporadically northward in eastern Texas to south-central Oklahoma. This distribution is at the extreme southwestern edge of that for subsp. <tp:taxon-name><tp:taxon-name-part taxon-name-part-type="genus" reg="Ludwigia"/><tp:taxon-name-part taxon-name-part-type="species" reg="glandulosa"/><tp:taxon-name-part taxon-name-part-type="subspecies" reg="glandulosum">glandulosum</tp:taxon-name-part></tp:taxon-name>, which grows from Texas and Oklahoma east to Virginia and Florida and north to southern Missouri, Illinois, and Indiana (<xref ref-type="bibr" rid="B12">Peng 1989</xref>). Although they overlap in part, the two taxa are only rarely locally sympatric. <tp:taxon-name><tp:taxon-name-part taxon-name-part-type="genus" reg="Ludwigia">Ludwigia</tp:taxon-name-part> <tp:taxon-name-part taxon-name-part-type="species" reg="glandulosa">glandulosa</tp:taxon-name-part> <tp:taxon-name-part taxon-name-part-type="infraspecific-rank">subsp.</tp:taxon-name-part> <tp:taxon-name-part taxon-name-part-type="subspecies" reg="brachycarpa">brachycarpa</tp:taxon-name-part></tp:taxon-name> grows in ditches, low meadows, coastal prairies, seeps in sandy woods, moist sinkholes in granite outcrops, old clay fields at an elevation of 0–200 m.</p><sec sec-type="New combinations" id="SECID0EINAC"><title>New combinations</title><p><italic><tp:taxon-name><tp:taxon-name-part taxon-name-part-type="genus" reg="Epilobium">Epilobium</tp:taxon-name-part></tp:taxon-name></italic> L. is the largest genus in the family <tp:taxon-name><tp:taxon-name-part taxon-name-part-type="family">Onagraceae</tp:taxon-name-part></tp:taxon-name>; its 165 species are widely distributed in cool or cold regions of the world, with a center of diversity in western North America (<xref ref-type="bibr" rid="B16">Wagner et al. 2007</xref>). A group of annual species with affinities to <italic><tp:taxon-name><tp:taxon-name-part taxon-name-part-type="genus" reg="Epilobium">Epilobium</tp:taxon-name-part></tp:taxon-name></italic> but considered distinct because they lack seed comas was historically segregated as <italic><tp:taxon-name><tp:taxon-name-part taxon-name-part-type="genus" reg="Boisduvalia">Boisduvalia</tp:taxon-name-part></tp:taxon-name></italic> Spach (<xref ref-type="bibr" rid="B14">Raven 1976</xref>). However, molecular and other evidence (<xref ref-type="bibr" rid="B5">Hoch and Raven 1992</xref>; <xref ref-type="bibr" rid="B1">Baum et al. 1994</xref>; <xref ref-type="bibr" rid="B16">Wagner et al. 2007</xref>) unequivocally place <italic><tp:taxon-name><tp:taxon-name-part taxon-name-part-type="genus" reg="Boisduvalia">Boisduvalia</tp:taxon-name-part></tp:taxon-name></italic> within <italic><tp:taxon-name><tp:taxon-name-part taxon-name-part-type="genus" reg="Epilobium">Epilobium</tp:taxon-name-part></tp:taxon-name></italic> as two non-monophyletic sections. <tp:taxon-name><tp:taxon-name-part taxon-name-part-type="genus" reg="Epilobium">Epilobium</tp:taxon-name-part> <tp:taxon-name-part taxon-name-part-type="infraspecific-rank">sect.</tp:taxon-name-part> <tp:taxon-name-part taxon-name-part-type="section" reg="Epilobiopsis">Epilobiopsis</tp:taxon-name-part></tp:taxon-name> (Spegazzini) Lievens, Hoch &amp; PH Raven is a group of two species characterized by tough, tardily dehiscing capsules, seeds in two rows per locule, and a chromosome number of <italic>n</italic> = 15; and <tp:taxon-name><tp:taxon-name-part taxon-name-part-type="genus" reg="Epilobium">E.</tp:taxon-name-part> <tp:taxon-name-part taxon-name-part-type="infraspecific-rank">sect.</tp:taxon-name-part> <tp:taxon-name-part taxon-name-part-type="section" reg="Boisduvalia">Boisduvalia</tp:taxon-name-part></tp:taxon-name> (Spach) Hoch &amp; P. H. Raven is a group of four species characterized by friable, readily dehiscing capsules, seeds in one row per locule, and chromosome numbers of <italic>n</italic> = 9, 10, 19. In naming this latter section, however, we overlooked an earlier name at the sectional level, one of two proposed for this group by <xref ref-type="bibr" rid="B3">Fischer and Meyer (1836)</xref>, who treated the group as part of <italic><tp:taxon-name><tp:taxon-name-part taxon-name-part-type="genus" reg="Oenothera">Oenothera</tp:taxon-name-part></tp:taxon-name></italic> L. due to the absence of seed comas. Therefore, a new combination is required.</p></sec></tp:treatment-sec><ref-list><ref id="B12"><mixed-citation xmlns:xlink="http://www.w3.org/1999/xlink" xlink:type="simple"><person-group><name name-style="western"><surname>Peng</surname><given-names>CI</given-names></name></person-group> (<year>1989</year>) <article-title>The systematics and evolution of <tp:taxon-name><tp:taxon-name-part taxon-name-part-type="genus">Ludwigia</tp:taxon-name-part> <tp:taxon-name-part taxon-name-part-type="infraspecific-rank">sect.</tp:taxon-name-part> <tp:taxon-name-part taxon-name-part-type="section">Microcarpium</tp:taxon-name-part></tp:taxon-name> (<tp:taxon-name><tp:taxon-name-part taxon-name-part-type="family">Onagraceae</tp:taxon-name-part></tp:taxon-name>).</article-title><source>Annals of the Missouri Botanical Garden</source><volume>76</volume>(<issue>1</issue>): <fpage>221</fpage>–<lpage>302</lpage>. <ext-link xlink:type="simple" ext-link-type="doi" xlink:href="10.2307/2399348">https://doi.org/10.2307/2399348</ext-link></mixed-citation></ref><ref id="B16"><mixed-citation xmlns:xlink="http://www.w3.org/1999/xlink" xlink:type="simple"><person-group><name name-style="western"><surname>Wagner</surname><given-names>WL</given-names></name><name name-style="western"><surname>Hoch</surname><given-names>PC</given-names></name><name name-style="western"><surname>Raven</surname><given-names>PH</given-names></name></person-group> (<year>2007</year>) <article-title>Revised classification of the <tp:taxon-name><tp:taxon-name-part taxon-name-part-type="family">Onagraceae</tp:taxon-name-part></tp:taxon-name>.</article-title><source>Systematic Botany Monographs</source><volume>83</volume>: <fpage>1</fpage>–<lpage>240</lpage>.</mixed-citation></ref><ref id="B14"><mixed-citation xmlns:xlink="http://www.w3.org/1999/xlink" xlink:type="simple"><person-group><name name-style="western"><surname>Raven</surname><given-names>PH</given-names></name></person-group> (<year>1976</year>) <article-title>Generic and sectional delimitation in <tp:taxon-name><tp:taxon-name-part taxon-name-part-type="family">Onagraceae</tp:taxon-name-part></tp:taxon-name>, tribe <tp:taxon-name><tp:taxon-name-part taxon-name-part-type="tribe">Epilobieae</tp:taxon-name-part></tp:taxon-name>.</article-title><source>Annals of the Missouri Botanical Garden</source><volume>63</volume>(<issue>2</issue>): <fpage>326</fpage>–<lpage>340</lpage>. <ext-link xlink:type="simple" ext-link-type="doi" xlink:href="10.2307/2395311">https://doi.org/10.2307/2395311</ext-link></mixed-citation></ref><ref id="B5"><mixed-citation xmlns:xlink="http://www.w3.org/1999/xlink" xlink:type="simple"><person-group><name name-style="western"><surname>Hoch</surname><given-names>PC</given-names></name><name name-style="western"><surname>Raven</surname><given-names>PH</given-names></name></person-group> (<year>1992</year>) <article-title><italic><tp:taxon-name><tp:taxon-name-part taxon-name-part-type="genus">Boisduvalia</tp:taxon-name-part></tp:taxon-name></italic>, a coma-less <italic><tp:taxon-name><tp:taxon-name-part taxon-name-part-type="genus">Epilobium</tp:taxon-name-part></tp:taxon-name></italic> (<tp:taxon-name><tp:taxon-name-part taxon-name-part-type="family">Onagraceae</tp:taxon-name-part></tp:taxon-name>).</article-title><source>Phytologia</source><volume>73</volume>: <fpage>456</fpage>–<lpage>459</lpage>. <ext-link xlink:type="simple" ext-link-type="doi" xlink:href="10.5962/bhl.part.16727">https://doi.org/10.5962/bhl.part.16727</ext-link></mixed-citation></ref><ref id="B1"><mixed-citation xmlns:xlink="http://www.w3.org/1999/xlink" xlink:type="simple"><person-group><name name-style="western"><surname>Baum</surname><given-names>DA</given-names></name><name name-style="western"><surname>Sytsma</surname><given-names>KJ</given-names></name><name name-style="western"><surname>Hoch</surname><given-names>PC</given-names></name></person-group> (<year>1994</year>) <article-title>The phylogeny of <italic><tp:taxon-name><tp:taxon-name-part taxon-name-part-type="genus">Epilobium</tp:taxon-name-part></tp:taxon-name></italic> (<tp:taxon-name><tp:taxon-name-part taxon-name-part-type="family">Onagraceae</tp:taxon-name-part></tp:taxon-name>) based on nuclear ribosomal DNA sequences.</article-title><source>Systematic Botany</source><volume>19</volume>(<issue>3</issue>): <fpage>363</fpage>–<lpage>388</lpage>. <ext-link xlink:type="simple" ext-link-type="doi" xlink:href="10.2307/2419763">https://doi.org/10.2307/2419763</ext-link></mixed-citation></ref><ref id="B3"><mixed-citation xmlns:xlink="http://www.w3.org/1999/xlink" xlink:type="simple"><person-group><name name-style="western"><surname>Fischer</surname><given-names>FEL</given-names></name><name name-style="western"><surname>Meyer</surname><given-names>CA</given-names></name></person-group> (<year>1836</year>) Index Seminum [St. Petersburg (Petropolitanus)] 2: 45.</mixed-citation></ref></ref-list></tp:taxon-treatment>
