# Supplementary material for: Nomenclatural changes in Onagraceae
Source: PhytoKeys. 2020 Apr 10;145:57–62. doi: 10.3897/phytokeys.145.51139 (PMC7165190; doi:10.3897/phytokeys.145.51139)
Supplement: XML Treatment for Epilobium Linnaeus sect. Pachydium [file phytokeys.145.51139-treatment2.xml]

<!DOCTYPE tp:taxon-treatment
  PUBLIC "-//TaxonX//DTD Taxonomic Treatment Publishing DTD v0 20100105//EN" "tax-treatment-NSO.dtd">
<tp:taxon-treatment xmlns:tp="http://www.plazi.org/taxpub"><tp:treatment-meta><kwd-group><label>Taxon classification</label><kwd><named-content xmlns:xlink="http://www.w3.org/1999/xlink" content-type="kingdom">Plantae</named-content></kwd><kwd><named-content xmlns:xlink="http://www.w3.org/1999/xlink" content-type="order">Myrtales</named-content></kwd><kwd><named-content xmlns:xlink="http://www.w3.org/1999/xlink" content-type="family">Onagraceae</named-content></kwd></kwd-group><mixed-citation publication-type="journal"><person-group><name><surname>Hoch</surname><given-names>Peter C.</given-names></name><name><surname>Gandhi</surname><given-names>Kanchi</given-names></name></person-group><article-title>Nomenclatural changes in <tp:taxon-name><tp:taxon-name-part taxon-name-part-type="family">Onagraceae</tp:taxon-name-part></tp:taxon-name></article-title><source>PhytoKeys</source><day>10</day><month>4</month><year>2020</year><volume>145</volume><fpage>57</fpage><lpage>62</lpage><pub-id pub-id-type="doi">10.3897/phytokeys.145.51139</pub-id></mixed-citation></tp:treatment-meta><tp:nomenclature><tp:taxon-name><object-id xmlns:xlink="http://www.w3.org/1999/xlink" content-type="arpha" xlink:type="simple">7DCD14C0-9B83-5487-BC3D-F2C9A6ACDCD1</object-id>
            <tp:taxon-name-part taxon-name-part-type="genus" reg="Epilobium">Epilobium</tp:taxon-name-part>
            <tp:taxon-name-part taxon-name-part-type="authority">Linnaeus</tp:taxon-name-part>
            <tp:taxon-name-part taxon-name-part-type="infraspecific-rank">sect.</tp:taxon-name-part>
            <tp:taxon-name-part taxon-name-part-type="section" reg="Pachydium">Pachydium</tp:taxon-name-part>
            <object-id xmlns:xlink="http://www.w3.org/1999/xlink" content-type="ipni" xlink:type="simple">urn:lsid:ipni.org:names:77209335-1</object-id>
          </tp:taxon-name><tp:taxon-authority>(Fischer &amp; C.A. Meyer) Hoch &amp; K. Gandhi</tp:taxon-authority><tp:taxon-status xmlns:xlink="http://www.w3.org/1999/xlink" xlink:type="simple">comb. nov.</tp:taxon-status></tp:nomenclature><tp:treatment-sec sec-type="Basionym" id="SECID0ECCAE"><title>Basionym.</title><p><tp:taxon-name><tp:taxon-name-part taxon-name-part-type="genus" reg="Oenothera">Oenothera</tp:taxon-name-part> <tp:taxon-name-part taxon-name-part-type="infraspecific-rank">sect.</tp:taxon-name-part> <tp:taxon-name-part taxon-name-part-type="section" reg="Pachydium">Pachydium</tp:taxon-name-part></tp:taxon-name> Fischer &amp; C.A. Meyer, Ind. sem. hort. petrop. 2: 45. 1836 [“1835”]. <italic><tp:taxon-name><tp:taxon-name-part taxon-name-part-type="genus" reg="Boisduvalia">Boisduvalia</tp:taxon-name-part></tp:taxon-name></italic> [unranked] <italic><tp:taxon-name><tp:taxon-name-part taxon-name-part-type="genus" reg="Pachydium">Pachydium</tp:taxon-name-part></tp:taxon-name></italic> (Fischer &amp; C.A. Meyer) Endlicher, Gen. pl. 1191. 1840. <tp:taxon-name><tp:taxon-name-part taxon-name-part-type="genus" reg="Boisduvalia">B.</tp:taxon-name-part> <tp:taxon-name-part taxon-name-part-type="infraspecific-rank">subg.</tp:taxon-name-part> <tp:taxon-name-part taxon-name-part-type="subgenus" reg="Pachydium">Pachydium</tp:taxon-name-part></tp:taxon-name> (Fischer &amp; C.A. Meyer) Reichenbach, Deut. Bot. Herb.-Buch. 170. 1841; <tp:taxon-name><tp:taxon-name-part taxon-name-part-type="genus" reg="Boisduvalia">Boisduvalia</tp:taxon-name-part> <tp:taxon-name-part taxon-name-part-type="infraspecific-rank">sect.</tp:taxon-name-part> <tp:taxon-name-part taxon-name-part-type="section" reg="Pachydium">Pachydium</tp:taxon-name-part></tp:taxon-name> (Fischer &amp; C.A. Meyer) Munz, N. Amer. Flora 5, II: 228.</p></tp:treatment-sec><tp:treatment-sec sec-type="material" id="SECID0E4DAE"><title>Type.</title><p><italic><tp:taxon-name><tp:taxon-name-part taxon-name-part-type="genus" reg="Oenothera">Oenothera</tp:taxon-name-part> <tp:taxon-name-part taxon-name-part-type="species" reg="densiflora">densiflora</tp:taxon-name-part></tp:taxon-name></italic> Lindley [= <italic><tp:taxon-name><tp:taxon-name-part taxon-name-part-type="genus" reg="Epilobium">Epilobium</tp:taxon-name-part> <tp:taxon-name-part taxon-name-part-type="species" reg="densiflorum">densiflorum</tp:taxon-name-part></tp:taxon-name></italic> (Lindley) Hoch &amp; P.H. Raven].</p><p>The distinctive, circumboreal/ circumpolar group commonly known as fireweeds has been treated either as a section of <italic><tp:taxon-name><tp:taxon-name-part taxon-name-part-type="genus" reg="Epilobium">Epilobium</tp:taxon-name-part></tp:taxon-name></italic> (<xref ref-type="bibr" rid="B4">Haussknecht 1884</xref>; <xref ref-type="bibr" rid="B14">Raven 1976</xref>; <xref ref-type="bibr" rid="B2">Chen et al. 1992</xref>) or as the separate genus <italic><tp:taxon-name><tp:taxon-name-part taxon-name-part-type="genus" reg="Chamaenerion">Chamaenerion</tp:taxon-name-part></tp:taxon-name></italic> Séguier. Although the two groups share the distinctive comose seeds, several floral features, and a base chromosome number of <italic>x</italic> = 18, <italic><tp:taxon-name><tp:taxon-name-part taxon-name-part-type="genus" reg="Chamaenerion">Chamaenerion</tp:taxon-name-part></tp:taxon-name></italic> differs from <italic><tp:taxon-name><tp:taxon-name-part taxon-name-part-type="genus" reg="Epilobium">Epilobium</tp:taxon-name-part></tp:taxon-name></italic> in having leaves nearly always spirally arranged, rarely subopposite or verticillate near stem base (vs. opposite at least on proximal stem); lack of a floral tube (vs. more or less distinct floral tube); flowers slightly zygomorphic with subequal stamens that are erect, then deflexed, and styles that are deflexed, then erect (vs. actinomorphic with erect stamens in two series and erect styles); petals entire (vs. emarginate); and pollen shed in monads (vs. tetrads) (<xref ref-type="bibr" rid="B16">Wagner et al. 2007</xref>). Recent molecular analyses (<xref ref-type="bibr" rid="B1">Baum et al. 1994</xref>; <xref ref-type="bibr" rid="B8">Levin et al. 2004</xref>) also demonstrated that the fireweeds form a strongly supported clade sister to the rest of <italic><tp:taxon-name><tp:taxon-name-part taxon-name-part-type="genus" reg="Epilobium">Epilobium</tp:taxon-name-part></tp:taxon-name></italic> (<xref ref-type="bibr" rid="B16">Wagner et al. 2007</xref>).</p><p><xref ref-type="bibr" rid="B6">Holub (1972)</xref> argued that the correct name for the fireweeds at the generic level should be <italic><tp:taxon-name><tp:taxon-name-part taxon-name-part-type="genus" reg="Chamerion">Chamerion</tp:taxon-name-part></tp:taxon-name></italic> (Raf.) Raf. ex Holub, not <italic><tp:taxon-name><tp:taxon-name-part taxon-name-part-type="genus" reg="Chamaenerion">Chamaenerion</tp:taxon-name-part></tp:taxon-name></italic>, which he argued was illegitimate. However, as noted in personal correspondence between KG and Ulf Eliasson in 2009, and summarized by <xref ref-type="bibr" rid="B15">Sennikov (2011)</xref>, clarifications in the botanical code and in the lectotypification of <italic><tp:taxon-name><tp:taxon-name-part taxon-name-part-type="genus" reg="Chamaenerion">Chamaenerion</tp:taxon-name-part></tp:taxon-name></italic> and <italic><tp:taxon-name><tp:taxon-name-part taxon-name-part-type="genus" reg="Epilobium">Epilobium</tp:taxon-name-part></tp:taxon-name></italic> negate Holub’s analysis, and Sennikov concluded that the correct and valid name for the fireweeds at the generic level is <italic><tp:taxon-name><tp:taxon-name-part taxon-name-part-type="genus" reg="Chamaenerion">Chamaenerion</tp:taxon-name-part></tp:taxon-name></italic> Séguier.</p><p>All but one of the eight species recognized in this genus have been treated at some point as species in <italic><tp:taxon-name><tp:taxon-name-part taxon-name-part-type="genus" reg="Chamaenerion">Chamaenerion</tp:taxon-name-part></tp:taxon-name></italic>, the only exception being a species described in <italic><tp:taxon-name><tp:taxon-name-part taxon-name-part-type="genus" reg="Epilobium">Epilobium</tp:taxon-name-part></tp:taxon-name></italic> that is endemic to the Himalayan region from Kashmir to Nepal and Xizang (Tibet), China (<xref ref-type="bibr" rid="B2">Chen et al. 1992</xref>), for which the following new combination is provided:</p></tp:treatment-sec><ref-list><ref id="B4"><mixed-citation xmlns:xlink="http://www.w3.org/1999/xlink" xlink:type="simple"><person-group><name name-style="western"><surname>Haussknecht</surname><given-names>C</given-names></name></person-group> (<year>1884</year>) Monographie der Gattung <tp:taxon-name><tp:taxon-name-part taxon-name-part-type="genus">Epilobium</tp:taxon-name-part></tp:taxon-name>. Gustav Fischer, Jena.</mixed-citation></ref><ref id="B14"><mixed-citation xmlns:xlink="http://www.w3.org/1999/xlink" xlink:type="simple"><person-group><name name-style="western"><surname>Raven</surname><given-names>PH</given-names></name></person-group> (<year>1976</year>) <article-title>Generic and sectional delimitation in <tp:taxon-name><tp:taxon-name-part taxon-name-part-type="family">Onagraceae</tp:taxon-name-part></tp:taxon-name>, tribe <tp:taxon-name><tp:taxon-name-part taxon-name-part-type="tribe">Epilobieae</tp:taxon-name-part></tp:taxon-name>.</article-title><source>Annals of the Missouri Botanical Garden</source><volume>63</volume>(<issue>2</issue>): <fpage>326</fpage>–<lpage>340</lpage>. <ext-link xlink:type="simple" ext-link-type="doi" xlink:href="10.2307/2395311">https://doi.org/10.2307/2395311</ext-link></mixed-citation></ref><ref id="B2"><mixed-citation xmlns:xlink="http://www.w3.org/1999/xlink" xlink:type="simple"><person-group><name name-style="western"><surname>Chen</surname><given-names>CJ</given-names></name><name name-style="western"><surname>Hoch</surname><given-names>PC</given-names></name><name name-style="western"><surname>Raven</surname><given-names>PH</given-names></name></person-group> (<year>1992</year>) <article-title>Systematics of <italic><tp:taxon-name><tp:taxon-name-part taxon-name-part-type="genus">Epilobium</tp:taxon-name-part></tp:taxon-name></italic> (<tp:taxon-name><tp:taxon-name-part taxon-name-part-type="family">Onagraceae</tp:taxon-name-part></tp:taxon-name>) in China.</article-title><source>Systematic Botany Monographs</source><volume>34</volume>: <fpage>1</fpage>–<lpage>209</lpage>. <ext-link xlink:type="simple" ext-link-type="doi" xlink:href="10.2307/25027806">https://doi.org/10.2307/25027806</ext-link></mixed-citation></ref><ref id="B16"><mixed-citation xmlns:xlink="http://www.w3.org/1999/xlink" xlink:type="simple"><person-group><name name-style="western"><surname>Wagner</surname><given-names>WL</given-names></name><name name-style="western"><surname>Hoch</surname><given-names>PC</given-names></name><name name-style="western"><surname>Raven</surname><given-names>PH</given-names></name></person-group> (<year>2007</year>) <article-title>Revised classification of the <tp:taxon-name><tp:taxon-name-part taxon-name-part-type="family">Onagraceae</tp:taxon-name-part></tp:taxon-name>.</article-title><source>Systematic Botany Monographs</source><volume>83</volume>: <fpage>1</fpage>–<lpage>240</lpage>.</mixed-citation></ref><ref id="B1"><mixed-citation xmlns:xlink="http://www.w3.org/1999/xlink" xlink:type="simple"><person-group><name name-style="western"><surname>Baum</surname><given-names>DA</given-names></name><name name-style="western"><surname>Sytsma</surname><given-names>KJ</given-names></name><name name-style="western"><surname>Hoch</surname><given-names>PC</given-names></name></person-group> (<year>1994</year>) <article-title>The phylogeny of <italic><tp:taxon-name><tp:taxon-name-part taxon-name-part-type="genus">Epilobium</tp:taxon-name-part></tp:taxon-name></italic> (<tp:taxon-name><tp:taxon-name-part taxon-name-part-type="family">Onagraceae</tp:taxon-name-part></tp:taxon-name>) based on nuclear ribosomal DNA sequences.</article-title><source>Systematic Botany</source><volume>19</volume>(<issue>3</issue>): <fpage>363</fpage>–<lpage>388</lpage>. <ext-link xlink:type="simple" ext-link-type="doi" xlink:href="10.2307/2419763">https://doi.org/10.2307/2419763</ext-link></mixed-citation></ref><ref id="B8"><mixed-citation xmlns:xlink="http://www.w3.org/1999/xlink" xlink:type="simple"><person-group><name name-style="western"><surname>Levin</surname><given-names>RA</given-names></name><name name-style="western"><surname>Wagner</surname><given-names>WL</given-names></name><name name-style="western"><surname>Hoch</surname><given-names>PC</given-names></name><name name-style="western"><surname>Hahn</surname><given-names>WJ</given-names></name><name name-style="western"><surname>Rodriguez</surname><given-names>A</given-names></name><name name-style="western"><surname>Baum</surname><given-names>DA</given-names></name><name name-style="western"><surname>Katinas</surname><given-names>L</given-names></name><name name-style="western"><surname>Zimmer</surname><given-names>EA</given-names></name><name name-style="western"><surname>Sytsma</surname><given-names>KJ</given-names></name></person-group> (<year>2004</year>) <article-title>Paraphyly in Tribe Onagreae: Insights into phylogenetic relationships of <tp:taxon-name><tp:taxon-name-part taxon-name-part-type="family">Onagraceae</tp:taxon-name-part></tp:taxon-name> based on nuclear and chloroplast sequence data.</article-title><source>Systematic Botany</source><volume>29</volume>(<issue>1</issue>): <fpage>147</fpage>–<lpage>164</lpage>. <ext-link xlink:type="simple" ext-link-type="doi" xlink:href="10.1600/036364404772974293">https://doi.org/10.1600/036364404772974293</ext-link></mixed-citation></ref><ref id="B6"><mixed-citation xmlns:xlink="http://www.w3.org/1999/xlink" xlink:type="simple"><person-group><name name-style="western"><surname>Holub</surname><given-names>J</given-names></name></person-group> (<year>1972</year>) <article-title>Taxonomic and nomenclatural remarks on <italic><tp:taxon-name><tp:taxon-name-part taxon-name-part-type="genus">Chamaenerion</tp:taxon-name-part></tp:taxon-name></italic> auct.</article-title><source>Folia Geobotanica et Phytotaxonomica</source><volume>7</volume>(<issue>1</issue>): <fpage>81</fpage>–<lpage>90</lpage>. <ext-link xlink:type="simple" ext-link-type="doi" xlink:href="10.1007/BF02856384">https://doi.org/10.1007/BF02856384</ext-link></mixed-citation></ref><ref id="B15"><mixed-citation xmlns:xlink="http://www.w3.org/1999/xlink" xlink:type="simple"><person-group><name name-style="western"><surname>Sennikov</surname><given-names>AN</given-names></name></person-group> (<year>2011</year>) <article-title><italic><tp:taxon-name><tp:taxon-name-part taxon-name-part-type="genus">Chamerion</tp:taxon-name-part></tp:taxon-name></italic> or <italic><tp:taxon-name><tp:taxon-name-part taxon-name-part-type="genus">Chamaenerion</tp:taxon-name-part></tp:taxon-name></italic> (<tp:taxon-name><tp:taxon-name-part taxon-name-part-type="family">Onagraceae</tp:taxon-name-part></tp:taxon-name>)? The old story in new words.</article-title><source>Taxon</source><volume>60</volume>(<issue>5</issue>): <fpage>1485</fpage>–<lpage>1488</lpage>. <ext-link xlink:type="simple" ext-link-type="doi" xlink:href="10.1002/tax.605028">https://doi.org/10.1002/tax.605028</ext-link></mixed-citation></ref></ref-list></tp:taxon-treatment>
