# Supplementary material for: Nomenclatural changes in Onagraceae
Source: PhytoKeys. 2020 Apr 10;145:57–62. doi: 10.3897/phytokeys.145.51139 (PMC7165190; doi:10.3897/phytokeys.145.51139)
Supplement: XML Treatment for Chamaenerion speciosum [file phytokeys.145.51139-treatment3.xml]

<!DOCTYPE tp:taxon-treatment
  PUBLIC "-//TaxonX//DTD Taxonomic Treatment Publishing DTD v0 20100105//EN" "tax-treatment-NSO.dtd">
<tp:taxon-treatment xmlns:tp="http://www.plazi.org/taxpub"><tp:treatment-meta><kwd-group><label>Taxon classification</label><kwd><named-content xmlns:xlink="http://www.w3.org/1999/xlink" content-type="kingdom">Plantae</named-content></kwd><kwd><named-content xmlns:xlink="http://www.w3.org/1999/xlink" content-type="order">Myrtales</named-content></kwd><kwd><named-content xmlns:xlink="http://www.w3.org/1999/xlink" content-type="family">Onagraceae</named-content></kwd></kwd-group><mixed-citation publication-type="journal"><person-group><name><surname>Hoch</surname><given-names>Peter C.</given-names></name><name><surname>Gandhi</surname><given-names>Kanchi</given-names></name></person-group><article-title>Nomenclatural changes in <tp:taxon-name><tp:taxon-name-part taxon-name-part-type="family">Onagraceae</tp:taxon-name-part></tp:taxon-name></article-title><source>PhytoKeys</source><day>10</day><month>4</month><year>2020</year><volume>145</volume><fpage>57</fpage><lpage>62</lpage><pub-id pub-id-type="doi">10.3897/phytokeys.145.51139</pub-id></mixed-citation></tp:treatment-meta><tp:nomenclature><tp:taxon-name><object-id xmlns:xlink="http://www.w3.org/1999/xlink" content-type="arpha" xlink:type="simple">A5E87B4C-B74B-58C4-8986-4F479FF599E0</object-id>
            <tp:taxon-name-part taxon-name-part-type="genus" reg="Chamaenerion">Chamaenerion</tp:taxon-name-part>
            <tp:taxon-name-part taxon-name-part-type="species" reg="speciosum">speciosum</tp:taxon-name-part>
            <object-id xmlns:xlink="http://www.w3.org/1999/xlink" content-type="ipni" xlink:type="simple">urn:lsid:ipni.org:names:77209336-1</object-id>
          </tp:taxon-name><tp:taxon-authority>(Decaisne) Hoch &amp; K. Gandhi</tp:taxon-authority><tp:taxon-status xmlns:xlink="http://www.w3.org/1999/xlink" xlink:type="simple">comb. nov.</tp:taxon-status></tp:nomenclature><tp:treatment-sec sec-type="Basionym" id="SECID0EFKAE"><title>Basionym.</title><p><italic><tp:taxon-name><tp:taxon-name-part taxon-name-part-type="genus" reg="Epilobium">Epilobium</tp:taxon-name-part> <tp:taxon-name-part taxon-name-part-type="species" reg="speciosum">speciosum</tp:taxon-name-part></tp:taxon-name></italic> Decaisne, Voy. Ind. (Jacquemont) 4: 57, t. 69 [Apr 1835 – Dec 1844]. <tp:taxon-name><tp:taxon-name-part taxon-name-part-type="genus" reg="Epilobium">Epilobium</tp:taxon-name-part> <tp:taxon-name-part taxon-name-part-type="species" reg="latifolium">latifolium</tp:taxon-name-part> <tp:taxon-name-part taxon-name-part-type="authority">L.</tp:taxon-name-part> <tp:taxon-name-part taxon-name-part-type="infraspecific-rank">subsp.</tp:taxon-name-part> <tp:taxon-name-part taxon-name-part-type="subspecies" reg="speciosum">speciosum</tp:taxon-name-part></tp:taxon-name> (Decne.) P. H. Raven, Bull. Brit. Mus. (Nat. Hist.), Bot. 2(12): 349. 1962. <italic><tp:taxon-name><tp:taxon-name-part taxon-name-part-type="genus" reg="Chamerion">Chamerion</tp:taxon-name-part> <tp:taxon-name-part taxon-name-part-type="species" reg="speciosum">speciosum</tp:taxon-name-part></tp:taxon-name></italic> (Decne.) Holub, Folia Geobot. Phytotax. 7: 86. 1972; non <italic><tp:taxon-name><tp:taxon-name-part taxon-name-part-type="genus" reg="Chamaenerion">Chamaenerion</tp:taxon-name-part> <tp:taxon-name-part taxon-name-part-type="species" reg="speciosum">speciosum</tp:taxon-name-part></tp:taxon-name></italic> Lodd. ex Steudel, Nomencl. Bot. ed. 2, 1: 343. 1840, pro syn.</p></tp:treatment-sec><tp:treatment-sec sec-type="type material" id="SECID0EAMAE"><title>Type material.</title><p><bold>India. Himachal Pradesh</bold>, near Yurpo, 3800m 1830–1831, <italic>V. Jacquemont 1739</italic> (<bold><italic>holotype</italic></bold>: P; <bold><italic>isotypes</italic></bold>: G, K).</p></tp:treatment-sec></tp:taxon-treatment>
